# Supplementary material for: Targeting ZC3H11A elicits immunogenic cancer cell death through augmentation of antigen presentation and interferon response
Source: Mol Ther Nucleic Acids. 2024 Oct 21;35(4):102361. doi: 10.1016/j.omtn.2024.102361 (PMC11585804; doi:10.1016/j.omtn.2024.102361)
Supplement: Data S1. Tables S3–S8 [file mmc2.xlsx]

## Sheet: Table S3
	Table S3: Pathway Scores (transformed Z scores) of invitro Nanostring data
		Androgen Signaling	Antigen Presentation	Apoptosis	Autophagy	Cell Adhesion & Motility	Cell Cycle	Chemokine Signaling	DNA Damage Repair	ECM Remodeling & Metastasis	EGFR Signaling	EMT	Epigenetic & Transcriptional Regulation	ERBB2 Signaling	Estrogen Signaling
	ASO-ZC3_1	-0.562185	2.25967	-0.350332	-0.00813226	-0.541972	-1.72382	1.71361	-1.13636	-0.0733105	-0.141401	-0.558629	0.347524	0.406303	-1.21609
	ASO-ZC3_1	-0.0844537	2.25247	-0.297039	1.02144	-0.306167	-2.48114	1.67038	-1.68072	-0.204605	0.260881	-0.285542	2.45108	0.685179	-0.782973
	ASO-ZC3_2	-0.797206	0.253957	0.333587	-0.97308	0.556764	0.64645	0.067601	0.747658	0.0837918	-0.500665	-0.266394	-1.61704	0.267213	0.334276
	ASO-ZC3_2	-0.216398	-0.0783249	0.249008	0.058793	0.991551	0.43617	-0.0277536	0.400383	-0.131154	-0.0250379	0.313152	0.829757	0.465414	0.114141
	ASO-ns	0.686947	-2.79751	0.66083	0.459216	1.13697	4.00514	-1.32028	2.83154	-0.379201	0.39623	1.68178	0.825322	0.834638	0.475182
	ASO-ns	0.762429	-3.34263	0.741853	0.821607	1.01679	3.93825	-1.37835	3.14265	-0.391488	0.468087	1.72723	1.37022	0.783041	0.518105
	ASO-ZC3_1	-0.38212	3.60721	-0.803279	0.731465	-0.649731	-4.47726	2.50769	-3.13836	-0.292351	0.0535213	-0.989244	1.91165	0.318643	-1.55346
	ASO-ZC3_1	-0.939706	4.23883	-0.738581	-0.0761988	-0.710614	-4.84286	3.4943	-3.33313	-0.508429	-0.53445	-1.58126	0.00434227	0.0730534	-1.45695
	ASO-ZC3_2	-0.343232	0.797315	-0.0465739	-0.169755	1.23097	-1.71356	0.259482	-1.24345	-0.231303	-0.146209	0.0254194	0.39983	0.1427	-0.0420827
	ASO-ZC3_2	-1.01847	1.536	-0.0196506	-1.09438	0.99317	-1.42259	1.24611	-0.737324	-0.0217129	-0.611597	-0.498386	-1.48585	0.085504	-0.183395
	ASO-ns	0.500454	-3.5468	0.924453	0.175051	0.924711	4.22464	-1.90773	3.18739	-0.610772	0.0497777	1.55982	-0.00369974	0.436417	0.639391
	ASO-ns	0.178238	-2.72825	0.834782	-0.363958	0.992764	4.21708	-0.74275	3.37056	-0.523667	-0.137711	1.24811	-1.09231	0.291414	0.523949
		FGFR Signaling	Glucose Metabolism	Hedgehog	HIF1 Signaling	Hippo Signaling	Immortality & Stemness	Inflammation	Interferon Response	Interleukin Signaling	JAK-STAT Signaling	MAPK Signaling	MET Signaling	mTOR Signaling	Myc
	ASO-ZC3_1	-0.115915	0.941272	0.811231	1.39059	-0.185237	-0.712969	1.00995	2.28393	-0.258738	0.967956	-0.807543	0.555047	-0.945893	-1.08389
	ASO-ZC3_1	0.222526	0.402145	0.609017	0.898626	0.262652	-1.14341	1.09987	2.46382	-0.361297	1.06114	-0.791168	0.583527	-1.17621	-1.25215
	ASO-ZC3_2	-0.239819	-0.30879	0.0500565	-0.591778	0.0321611	0.479212	0.398193	0.0507093	0.487034	0.011054	-0.0772367	-0.50913	-0.226228	-0.0782281
	ASO-ZC3_2	0.208049	-0.486694	-0.347586	-0.330458	0.56648	0.260011	0.383457	-0.0341148	0.585769	0.234601	0.391066	-0.331748	-0.137326	-0.182497
	ASO-ns	0.400268	-0.125713	-1.23549	-0.227028	1.4577	1.53737	-1.22962	-3.37392	-0.617055	-0.884457	1.69432	-0.487544	1.74041	0.910587
	ASO-ns	0.507766	-0.719789	-1.53613	-1.00744	1.49034	1.5231	-1.6367	-3.31244	-0.942638	-0.882221	2.06092	-0.506456	1.56976	0.883373
	ASO-ZC3_1	0.0554939	-0.398299	1.59645	-0.148194	-0.344248	-1.83516	1.96739	4.1379	-0.0717836	1.67872	-1.71014	0.993605	-2.02428	-1.30452
	ASO-ZC3_1	-0.42294	-0.770087	2.42749	-0.752442	-0.794771	-1.69018	2.45025	4.8109	-0.0919911	1.5246	-2.56256	0.761801	-2.28648	-1.25744
	ASO-ZC3_2	0.220932	-0.520014	0.25979	-0.362827	0.233186	-0.440642	0.751503	1.31295	0.214631	0.559136	-0.302239	-0.21562	-0.975566	-0.399115
	ASO-ZC3_2	-0.225316	-0.901895	1.10199	-1.19994	-0.219138	-0.0543258	1.431	2.09139	0.239541	0.54671	-0.998416	-0.3727	-1.05687	-0.0171578
	ASO-ns	0.161767	-0.0292578	-1.65298	-0.284146	1.40203	1.87112	-2.11157	-4.25136	-1.06964	-1.4449	2.26231	-0.720362	1.65064	1.47014
	ASO-ns	0.00660171	-0.414802	-0.550574	-0.932962	1.04541	1.91033	-1.4133	-2.20341	-1.1394	-0.73326	1.41222	-0.662651	1.4451	1.49425
		NF-kB Signaling	Notch Signaling	Nrf2 & Oxidative Stress	p53 Signaling	PDGF Signaling	PI3K-Akt Signaling	Senescence	T-cell Costimulation	T-cell Exhaustion	TCR Signaling	TGF-beta Signaling	VEGF Signaling	Wnt Signaling
	ASO-ZC3_1	1.77138	-0.0771689	0.58723	-0.0535086	1.04683	0.675189	-0.629555	0.618882	-0.0754127	-0.182833	-0.129294	-0.511478	-0.149984
	ASO-ZC3_1	1.72281	0.484872	-0.504125	0.243246	1.01765	0.79898	-0.394617	0.535566	0.329878	-0.20362	0.0971128	-0.253274	0.855354
	ASO-ZC3_2	-0.660482	-1.26701	0.749102	0.204426	0.416872	0.380568	0.131111	0.626884	0.304752	0.531767	0.205496	0.107723	-0.328846
	ASO-ZC3_2	-1.01503	-0.894296	-0.133854	0.379088	0.28864	0.496843	0.474021	0.257112	0.404701	0.287492	0.567265	0.288482	0.736093
	ASO-ns	-0.591244	0.804606	-0.669279	1.19328	-1.19068	0.685342	1.64402	-1.13205	0.261541	-0.0856592	-0.0479714	-0.10492	0.366108
	ASO-ns	-1.02389	0.81174	-1.23872	1.34817	-1.08084	0.671858	1.60417	-1.36385	0.541153	-0.503437	-0.291355	-0.461425	0.621509
	ASO-ZC3_1	1.89023	0.600423	-0.661502	-0.425176	1.41238	0.465977	-1.07694	0.823432	0.00706309	-0.775858	-0.703568	-0.841108	0.209779
	ASO-ZC3_1	2.65028	-0.00856423	-0.0290242	-0.759509	1.63839	0.102956	-1.5522	1.11829	-0.209279	-0.879729	-1.18487	-0.830737	-0.964852
	ASO-ZC3_2	-0.636916	-0.444482	-0.124116	-0.329509	0.582152	0.096491	-0.328782	0.435063	-0.237787	0.428515	0.0510462	-0.0242656	0.216281
	ASO-ZC3_2	-0.231294	-0.983337	0.6008	-0.604858	0.891263	0.0670356	-0.669485	0.731352	-0.104526	0.488192	-0.15614	0.372922	-0.645813
	ASO-ns	-1.22357	0.458482	-0.902225	0.989552	-1.46116	0.314971	1.31783	-1.25659	-0.116294	-0.705548	-0.866126	-0.97603	-0.286049
	ASO-ns	-0.641164	0.692488	-0.619896	0.916768	-0.69384	0.0802275	1.2104	-0.962773	0.0752662	-0.602652	-1.06388	-0.91293	-0.745676
	Hilighted colums represent specific pathwys shown in this study

## Sheet: Table S4
	Table S4: Tumor size over time for mouse B16 tumor treated with ASO-ns or ASO-ZC3
		ASO-ns											ASO-ZC3_1
	Day	Mouse 1	Mouse 2	Mouse 3	Mouse 4	Mouse 5	Mouse 6	Mouse 7	Mouse 8	Mouse 9	Mouse 10	Mouse 11	Mouse 1	Mouse 2	Mouse 3	Mouse 4	Mouse 5	Mouse 6	Mouse 7	Mouse 8
	8	42.57	58.76	15.07	26.01	11.44	27.15	41.02	16.09	19.11	31.19	0	21.62	23.63	11.67	35.16	31.83	12.38	12.71	0
	10	16.95	57.75	19.29	31.73	54.71	16.41	55.15	53.69	30.22	60.79	29.37	21.17	65.41	35.16	55.49	34	27.82	31.73	58.28
	13	145.06	221.75	135.55	90.27	208.41	77.58	189.94	42.22	26.61	111.4	35.51	120.73	365.57	73.5	93.39	55.42	235.77	56.47	168.04
	15	316.81	761.79	321.392	613.18	326.61	145.06	226.39	98.15	70.87	77.36	98.61	134.57	334.93	56.12	69.36	13.53	244.16	88.96	145.73
	17	457.79	1254.06	706.5	1198.96	749.52	713.26	352.74	85.75	311.99	109.82	226.87	258.53	341.63	102.9	192.92	12.97	287.25	137.18	410.28
	Scource data for Figure 3B

## Sheet: Table S5
	Table S5: Tumor size over time of B16-shRNA-CT and B16-shRNA-ZC3
		shRNA-CT			shRNA-ZC3
	Day	Mouse 1	Mouse 2	Mouse 3	Mouse 1	Mouse 2	Mouse 3	Mouse 4	Mouse 5
	13	33.97	4.18	54.02	0	0	0	0	0
	15	189.76	22.12	144.36	0	0	0	0	0
	17	507.02	85.44	457.81	0	0	0	0	0
	21	1202.03	640.62	959.96	0	0	0	0	0
	23		952.17	1308.6	0	0	0	0	0
	Source data for Figure 3F

## Sheet: Table S6
	Table S6: Tumor size over time of HeLa-CT and HeLa-KO-ZC3
		HeLa-CT									HeLa-KO-ZC3
	Day	Mouse 1	Mouse 2	Mouse 3	Mouse 4	Mouse 5	Mouse 6	Mouse 7	Mouse 8	Mouse 9	Mouse 1	Mouse 2	Mouse 3	Mouse 4	Mouse 5	Mouse 6	Mouse 7	Mouse 8
	7	71.0395	29.7427	108.953	105.019	112.25	105.364	45.2014	102.18	187.416	26.3095	73.099	22.8054	36.4927	39.0033	63.7605	47.9315	102.65
	10	110.391	74.3396	121.85	115.379	164.854	110.985	118.436	225.719	264.414	45.021	79.9787	53.2779	29.4932	63.5633	142.3	68.9876	109.13
	14	211.776	251.678	252.248	253.405	222.808	192.844	248.018	287.891	325.318	31.8799	102.141	45.7345	67.3158	93.903	228.725	73.4552	231.824
	17	154.838	263.624	194.316	308.166	332.52	258.469	193.425	284.047	302.939	87.6949	160.561	67.4148	90.4867	216.119	216.083	171.75	213.488
	20	214.538	275.256	296.496	327.318	311.238	202.987	528.264	346.623	478.551	104.912	255.239	116.221	48.8862	210.31	199.688	103.365	350.36
	22	216.194	373.395	342.918	204.663	538.612	208.786	495.214	368.835	393.432	97.9802	310.473	206.79	98.9079	277.06	372.698	105.675	247.826
	24	400.323	408.542	339.093	310.97	487.027	345.005	573.809	511.108	488.734	176.79	321.488	139.326	214.231	215.166	364.556	155.06	339.93
	26	351.081	590.306	480.726	401.075	740.467	362.073	741.126	512.163	446.959	124.262	429.008	305.92	237.394	294.207	521.03	171.225	338.581
	28	460.359	535.664	492.157	325.035	1732.44	455.592	969.4	726.576	642.091	126.228	418.156	283.789	212.826	313.766	461.468	194.85	370.302
	Source data for Figure 3H

## Sheet: Table S7
	Table S7: Pathway Scores (transformed Z scores) of invivo Nanostring data
		Angiogenesis	Antigen Presentation	Apoptosis	Autophagy	Cell Proliferation	Costimulatory Signaling	Cytokine and Chemokine Signaling	Cytotoxicity	DNA Damage Repair
	ASO-ns	1.56236	-6.69097	-2.94258	0.443544	2.85317	-5.68331	-4.76258	-3.9395	-2.0162
	ASO-ns	2.28341	-1.27275	-1.02178	0.454028	1.51795	0.360703	-1.8767	-1.40121	-1.07108
	ASO-ns	-1.03345	3.48773	1.78052	-0.145492	-1.49523	2.13147	1.89535	1.53067	1.01609
	ASO-ZC3_1	-0.058464	0.651156	0.297313	-0.378637	-0.491151	0.199872	0.178617	1.11757	0.699636
	ASO-ZC3_1	0.128322	1.98926	1.01657	-0.208279	-0.914269	1.04841	1.08295	1.17343	0.680762
	ASO-ZC3_1	-0.681055	6.33353	2.51768	0.78089	-1.83987	5.74561	6.20521	5.19318	2.02889
		Epigenetic Regulation	Hedgehog Signaling	Hypoxia	Immune Cell Adhesion and Migration	Interferon Signaling	JAK-STAT Signaling	Lymphoid Compartment	MAPK
	ASO-ns	1.13334	-2.24485	2.51865	-5.69762	-6.22771	-2.96711	-4.39871	1.42159
	ASO-ns	1.31356	-0.885841	1.87649	-0.0604899	-1.69511	0.060301	0.359962	2.35835
	ASO-ns	-0.326829	1.27015	-1.30093	3.04757	2.86261	0.684503	1.49267	-0.575506
	ASO-ZC3_1	-0.268664	0.4069	-0.483667	0.0317644	1.09342	0.445825	0.81916	-0.465117
	ASO-ZC3_1	-0.464698	0.933688	-0.584056	1.20401	1.95043	0.236843	0.916552	-0.30293
	ASO-ZC3_1	0.528879	1.9532	-0.566151	5.72425	7.02466	3.65883	5.77016	1.72079
		Matrix Remodeling and Metastasis	Metabolic Stress	Myeloid Compartment	NF-kappaB Signaling	Notch Signaling	PI3K-Akt	TGF-beta Signaling	Wnt Signaling
	ASO-ns	-3.17529	2.60259	-4.68682	-2.7863	1.17958	-1.90713	0.950214	1.2641
	ASO-ns	-1.17465	2.70352	-2.75895	-0.725731	2.1652	0.302542	1.82395	0.964
	ASO-ns	1.87657	-1.37221	1.99098	1.40517	-0.665276	0.433079	0.100987	-0.55505
	ASO-ZC3_1	-0.570301	-0.729501	-0.496962	0.387531	-0.4161	-0.836549	-0.0634379	-0.0478794
	ASO-ZC3_1	0.647531	-0.832115	1.22189	0.912944	-0.620506	0.0839232	-0.474867	-0.300844
	ASO-ZC3_1	3.53247	0.410489	5.83686	2.82702	0.993951	3.71989	0.238827	0.0847833

## Sheet: Table S8
	Table S8: Cell type Scores (transformed Z scores) of invivo Nanostring data
		CD45	Macrophages	DC	Neutrophils	NK cells	B-cells	T-cells	Th1 cells	Cytotoxic cells	Exhausted CD8
	ASO-ns	-0.12093	-0.27684	0.61619	-0.55356	-1.60194	-0.98089	-1.84785	-0.72312	-1.49945	-1.3568
	ASO-ns	1.14715	0.128951	1.02119	-0.238	-1.0363	0.177364	0.516236	-0.93077	-0.57716	-0.89364
	ASO-ns	1.24565	0.851046	2.11959	1.17825	0.003538	-1.42562	-0.60537	-0.77312	0.042139	-0.76416
	ASO-ZC3_1	0.859065	0.247126	1.40688	0.543939	0.014317	-0.56749	-0.7644	-0.86897	-0.10948	-0.74297
	ASO-ZC3_1	0.997952	0.606959	1.8161	0.722636	-0.15834	-1.33405	-0.92088	-0.97075	-0.29144	-0.61029
	ASO-ZC3_1	2.00616	1.21661	2.22921	1.62735	0.391917	-0.79016	0.263142	-0.72613	1.04496	0.019257
